# Supplementary material for: Sex-based differences in emergency department treatment times for acute ischaemic stroke: evidence from a large Italian cohort
Source: Eur Stroke J. 2026 May 11;11(5):aakag039. doi: 10.1093/esj/aakag039 (PMC13160415; doi:10.1093/esj/aakag039)
Supplement: aakag039_Supplemental_Files [file aakag039_supplemental_files.zip]

Archive with 12 entries (12 files):
- Table_S10_aakag039.docx
- Table_S11_aakag039.docx
- Table_S12_aakag039.docx
- Table_S1_aakag039.docx
- Table_S2_aakag039.docx
- Table_S3_aakag039.docx
- Table_S4_aakag039.docx
- Table_S5_aakag039.docx
- Table_S6_aakag039.docx
- Table_S7_aakag039.docx
- Table_S8_aakag039.docx
- Table_S9_aakag039.docx
